# Supplementary material for: Accelerated Genomic Evolution and Divergence of Escherichia coli Under Phage Infection Stress: Emphasizing the Role of IS Elements in Changing Genetic Structure
Source: Microorganisms. 2026 Jan 11;14(1):160. doi: 10.3390/microorganisms14010160 (PMC12844343; doi:10.3390/microorganisms14010160)
Supplement: Supplementary file 1 [file microorganisms-14-00160-s001.zip › table S1.xlsx]

## Sheet: M01
Table S1 MS sites and their related genes in coevolved E. coli cell populations with phages
Strain	Start	End	Length	Mutation Types	Related gene numbers	Related gene name	Features of genetic variations
MGM01	732559	732560	262	Insertion	b0700	rhsC	Inside the gene that contains repeat sequences
	1096962	1097323	362	Deletion	b1029 and b1032	ycdU and serX	Between two genes
	1097323	1097324	19	Insertion	b1029 and b1032	ycdU and serX	Between two genes
	1209624	1209625	19	Insertion	b1157	stfE	Inside the gene
	1428271	1428777	48	Single mutations and single-base deletion	b1370	insH-5	Inside the gene
	1618525	1618759	235	Deletion	b1529	marC	Inside the gene
	2304391	2304615	225	Deletion	B2209	eco	Inside the gene that contains repeat sequences
	2760086	2760087	318	Insertion	b2625	yfjL	Inside the gene
	3941797	3942033	8	Single mutations	b3756	16S rRNA gene	Inside the gene
	4295833	4295945	113	Deletion	b4077	gltP	Inside the gene that contains repeat sequences
MGM02	223918	223919	240	Insertion	b0201	rrsH	Inside the gene
	1097324	1097481	158	Deletion	b1029	ycdU and serX	Between two genes
	1428271	1428759	47	Single mutations and single-base deletion	b1370	insH-5	Inside the gene
	1873038	1873039	982	Insertion	b1786	dgcJ	Inside the gene
	2304391	2304615	226	Deletion	B2209	eco	Inside the gene that contains repeat sequences
	2304619	2304798	16	Single mutations	B2209	eco	Inside the gene that contains repeat sequences
	2662582	2662583	91	Insertion	b2531 and b2532	iscR and trmJ	Ahead of start codon of trmJ and the insertion contains repeat sequences
	2818059	2818515	457	Deletion	b2692	tRNA gene	Inside the gene
	4295833	4295944	113	Deletion	b4077	gltP	Inside the gene that contains repeat sequences
MGM03	20118	20119	253	Insertion	b0021	insB-1	Inside the gene
	2304840	2305065	226	Deletion	b2209	eco	Downsteam of the gene and the deletion contains repeat sequences
	2662493	2662583	91	Deletion	b2531 and b2532	iscR and trmJ	Between two genes, and insertions contains repeat sequences
	2726267	2726268	204	Insertion	b2588 and b2589	5S and 23S rRNA genes	Between two genes, and insertions contains repeat sequences
	4296323	4296435	113	Deletion	b4078	yjcO	Ahead the first base of the gene
MGM04	223678	223679	252	Insertion	b0200 and b0201	gmhB and 16S rRNA gene	Between two genes
	1097222	1097583	362	Deletion	b1032	serX	Inside the gene
	2304840	2305065	226	Deletion	b2210	mqo	Inside the gene that contains repeat sequences
	3765467	3765468	361	Insertion	b3593	rhsA	Inside the gene
	3946478	3946479	346	Insertion	b3758 and b3759	23S rRNA and 5S rRNA genes	between 23S rRNA and 5S rRNA gene
	4166672	4166673	188	Insertion	b3968	16S rRNA gene	Inside the gene
	4296323	4296435	113	Deletion	b4078	yjcO	Ahead the first base of the gene
MGM05	781684	781972	289	Deletion	b0749 and b0750	tRNA and nadA	Between two genes
	1633965	1633966	280	Insertion	b1545	pinQ	Inside the gene
	2304840	2305065	226	Deletion	b2209	eco	Inside the gene that contains repeat sequences
	3392163	3392534	372	Deletion	b4472	yhdP	Inside the gene and downstream repeat sequences of the gene
	3423262	3423538	277	Deletion	b3272	5S rRNA gene	Inside the gene
	4027511	4027609	99	Deletion	b3845	fadA	The end of the gene and downstream repeat sequences of the gene
	4153571	4153693	123	Deletion	b3957	argE	The last four bases of the gene and downstream repeat sequences of the gene
	4296210	4296435	226	Deletion	b4078	yjcO	The last two bases of the gene and downstream repeat sequences of the gene
	4392550	4392661	112	Deletion	b4165	tRNA gene	Inside the gene
MGM06	223677	223678	236	Insertion	b0200 and b0201	gmhB and 16S rRNA gene	Between two genes
	734150	734290	12	Single mutations	b0702	ybfB	Inside the gene
	1097222	1097583	362	Deletion	b1032	serX	Inside the gene
	2304840	2305065	226	Deletion	b2210	mqo	Repeat sequences ahead of the gene
	2662493	2662583	91	Deletion	b2531 and b2532	iscR and trmJ	Between two genes and the deletion contains repeat sequences
	2726072	2726073	125	Insertion	b2588	5S rRNA gene	Inside the gene
	2726177	2726178	292	Insertion	b2588	5S rRNA gene	Inside the gene
	4296323	4296435	113	Deletion	b4078	yjcO	Close to the last base of the gene
